# Supplementary material for: Analysis of the temporal and spatial evolution characteristics and influencing factors of China’s herbivorous animal husbandry industry
Source: PLoS One. 2020 Aug 19;15(8):e0237827. doi: 10.1371/journal.pone.0237827 (PMC7437890; doi:10.1371/journal.pone.0237827)
Supplement: S1 Data — (XLSX) [file pone.0237827.s001.xlsx]

## Sheet: Data
		2017	2017	2017	2017	2017	2017	2017	2017	2017	2017	2017	2017	2016	2016	2016	2016	2016	2016	2016	2016	2016	2016	2016	2016	2015	2015	2015	2015	2015	2015	2015	2015	2015	2015	2015	2015	2014	2014	2014	2014	2014	2014	2014	2014	2014	2014	2014	2014
		y	x1	x2	x3	x4	x5	x6	x7	x8	x9	x10	x11	y	x1	x2	x3	x4	x5	x6	x7	x8	x9	x10	x11	y	x1	x2	x3	x4	x5	x6	x7	x8	x9	x10	x11	y	x1	x2	x3	x4	x5	x6	x7	x8	x9	x10	x11
0	Heilongjiang	5995000	35.0151	5.23541	9.78499	4.27551	59.3954	27.2291	5.56957	3.66898	38.0606	3805.67	0	5287000	35.0248	5.22196	26.6497	4.05004	59.2001	27.6605	5.11782	3.55473	37.4304	3772.85	0	6283000	35.0337	5.33203	7.41133	3.9569	58.7954	27.6936	5.06523	3.43273	34.8858	3744.8	0	6126000	26.1591	5.30048	6.84237	3.92366	58.01	27.5223	5.12403	4.35506	44.815	3723.07	0
1	Xinjiang	2700800	3.19913	6.46701	5.48704	4.4663	49.38	27.8968	7.04102	5.03632	94.5162	1167.92	1	2600400	3.18499	6.45385	15.4894	4.02406	48.3499	29.1064	6.70162	4.89249	95.5058	1147.58	1	2544400	3.16815	7.88595	18.5011	3.95119	47.2246	30.6722	6.20198	4.79741	95.2983	1124.24	1	2483700	2.51831	7.59679	44.829	4.03547	46.0794	31.2703	6.03581	5.6776	117.149	1104.7	0
2	Shanxi	1088100	25.8862	4.26008	20.2474	4.1946	57.3401	23.0613	1.35401	3.39298	37.2557	9455.91	1	927000	25.8893	4.27704	12.4236	3.54438	56.2099	22.7329	1.29514	4.2996	36.6617	9404.05	1	903942	25.902	4.03526	28.1611	3.48431	55.0318	25.1659	1.3304	8.25776	35.9781	9320.22	1	1097000	25.8831	4.25959	28.946	3.49822	53.7894	25.9891	1.32989	8.10242	34.7197	9280	0
3	Ningxia	1752300	24.8287	5.12173	13.5199	5.06437	57.9795	24.4922	2.34589	4.69305	39.6488	6912.51	1	1665000	24.8066	5.16285	30.2607	4.69332	56.2904	24.0081	2.27564	4.5045	39.9713	6786.79	1	1563000	24.8316	5.11712	16.9754	4.38254	55.23	25.7217	2.27811	6.44338	39.2628	6646.16	1	1540000	21.263	5.17063	39.6488	4.1823	53.61	27.8516	2.0149	7.35965	45.1625	6268.14	0
4	Tibet	713900	0.369235	5.73833	2.88316	3.88824	30.8765	43.8819	0.903599	11.7824	58.8413	749.59	0	628000	0.36977	5.51187	3.1489	3.47858	29.5589	44.8971	0.601718	14.2857	56.5744	689.325	0	597000	0.368456	5.62524	2.70868	3.17137	27.74	42.5214	0.78392	13.9879	55.9331	658.153	0	582000	0.192595	5.55385	5.61385	2.90263	25.75	39.3571	0.728712	24.65	105.38	634.217	0
5	Shandong	3897789	48.0667	6.35592	11.2902	7.26346	60.579	26.7839	2.02435	13.3654	68.3953	17499.4	0	3392000	48.1753	6.26051	7.25654	6.8387	59.02	27.5832	2.01713	12.8798	67.8481	17173.6	0	3457300	48.2009	6.12951	18.1186	6.39812	57.0109	27.8382	2.1436	17.5444	65.2273	17028.5	0	3473400	47.8008	6.0866	11.7964	6.07075	55.0124	28.9145	2.09463	17.4435	65.2657	16836.4	0
6	Henan	4192000	48.5765	5.97725	15.3718	4.70637	50.1607	26.7105	1.63248	12.3742	65.008	16360.5	0	2800200	48.5689	5.79168	6.39872	4.24589	48.5	28.0186	1.599	12.1501	64.6396	16348	0	2933100	48.5385	5.81524	2.77575	3.90319	46.85	28.0926	1.61492	14.4463	64.2819	15322.2	0	2901000	43.1251	5.60403	26.4514	3.70265	45.2	29.6449	1.57744	15.9358	70.8306	15272.9	0
7	Jiangsu	708300	44.5745	6.53266	1.98323	10.6988	68.7626	27.4692	2.82142	10.9141	90.3471	15720.4	0	597000	44.553	6.34473	6.5848	9.67475	67.72	27.9537	2.74549	10.7338	88.6885	15601.5	0	709000	44.5892	6.45075	13.4649	8.79092	66.5225	28.0542	2.75482	10.5479	86.3963	15743.6	0	720000	44.2064	6.38516	11.7406	8.17692	65.2105	28.5224	2.49236	9.85445	82.4499	15008.1	0
8	Anhui	644100	42.0777	5.49006	6.81466	4.39947	53.49	32.1371	1.25332	10.7604	76.7738	14886.6	0	643000	42.0832	5.38355	22.8546	3.93925	51.99	32.5513	1.19495	11.7042	75.6274	14475.7	0	634299	42.1215	5.60004	16.4655	3.58165	50.4967	33.666	1.16311	11.2057	74.9265	13706.7	0	612860	30.0109	5.33236	15.3191	3.42738	49.1492	33.2773	1.13348	15.2135	103.522	12760.9	0
9	Hubei	490000	28.1652	5.86469	27.447	6.18824	59.3001	30.7512	2.48566	8.27954	55.7529	14722.9	1	455000	28.2155	5.80621	52.2566	5.55062	58.1001	31.4072	2.34495	7.98386	55.3941	14218.2	1	384600	28.2679	6.09222	21.2369	5.04959	56.8451	32.0416	2.24366	8.50262	55.1694	13826.9	1	380100	18.0845	5.87835	31.5	4.70757	55.67	32.3174	2.22444	12.7693	84.9318	12963.5	0
10	Zhejiang	185000	19.4208	5.93677	5.42731	9.15119	68	27.8976	1.44077	10.4817	73.074	12055.5	0	180000	19.3975	5.93725	23.0925	8.45284	67	28.1595	1.40297	10.8205	73.2432	11947.9	0	195000	19.436	5.90054	19.8627	8.80023	74.7878	28.2335	1.32909	11.9314	72.3829	11844.7	0	188000	18.8694	6.00256	10.62	8.26745	73.5317	28.2835	1.28963	12.5989	74.2035	11661.5	0
11	Jiangxi	268166	18.4864	5.86779	14.3033	4.50422	54.6	31.1466	1.61146	7.48415	66.0864	9977.99	0	233529	18.4637	5.86884	25.5013	4.02853	53.1	32.0242	1.55305	7.14301	66.0836	9939.29	0	278000	18.4669	5.86018	14.7596	3.66268	51.6158	32.3213	1.47357	7.33382	65.775	9622.71	0	272000	16.8916	5.85216	17.2709	3.45985	50.2217	32.7962	1.26687	7.51263	70.9836	9537.79	0
12	Hunan	445000	19.6278	6.17319	29.335	5.04236	54.6211	28.4295	1.30586	15.0682	75.7855	11559.5	0	388000	19.617	6.09162	33.1667	4.62495	52.7501	29.916	1.24949	14.6974	75.5018	11489.7	0	412000	19.6238	6.12269	18.4329	4.26098	50.8902	31.1574	1.16928	14.2019	75.0163	11415.6	0	393000	19.6381	6.07809	27.3524	4.01326	49.2818	30.5214	1.1687	13.6572	74.6821	11386.1	0
13	Yunnan	1230200	15.7698	4.42151	6.54401	3.4433	46.6851	28.9631	1.28928	5.68864	29.7976	6249.44	0	1115000	15.7558	4.32023	13.9824	3.11674	45.03	29.6853	1.22835	5.54245	29.147	6134.61	0	1118000	15.7577	4.27102	16.5578	2.87204	43.3282	30.2461	1.16711	5.36848	28.3112	6064.37	0	1128000	10.7363	4.23524	20.8506	2.71841	41.7291	30.6546	1.1481	7.60036	40.4002	5921.67	0
14	Guizhou	305100	25.6499	4.06988	5.91533	3.78235	46.0201	30.6795	1.68542	4.82749	24.6554	11220	1	266500	25.7148	4.04927	7.30652	3.31272	44.1499	31.2988	1.54229	4.50545	24.0181	11062.9	1	271600	25.7557	3.8917	4.93673	2.97524	42.004	31.2345	1.43933	5.67537	23.481	10740.5	1	241300	9.96134	3.76778	35.7285	2.64151	40.0105	31.5314	1.07333	14.0088	55.9481	10299.8	0
15	Fujian	222200	10.7815	5.84663	4.30098	8.25832	64.8001	32.9155	2.11997	9.21846	79.6495	8967.99	0	191000	10.7769	5.73078	28.9598	7.43691	63.5999	33.192	2.04707	9.49681	78.9751	8867.58	0	184500	10.7766	5.72008	15.1913	6.76734	62.6	32.9889	1.88615	10.358	79.4477	8692.4	0	180400	11.0161	5.72926	7.70174	6.32049	61.8	33.1876	1.81542	10.2317	83.4571	8562.53	0
16	Guangxi	280500	18.4657	4.80359	4.46728	4.17529	49.21	33.2369	1.65869	8.33816	38.0601	5406.18	1	258000	18.498	4.89804	6.84848	3.7862	48.08	34.3815	1.5302	8.02538	37.4521	5292.05	1	277200	18.5281	4.85719	12.4027	3.50357	47.06	34.3729	1.40226	8.63913	36.7717	5181.41	1	273200	18.6073	4.928	27.4366	3.29678	46.01	35.1868	1.3027	8.06924	36.1901	5035.42	0
17	Guangdong	192400	14.4575	5.57009	10.8707	8.0472	69.85	32.1602	1.95196	9.27344	68.2634	12445.2	0	194900	14.5018	5.52956	24.1985	7.334	69.2	32.9291	1.86673	9.16743	67.9441	12359.7	0	188700	14.5477	5.52438	32.3413	6.80951	68.71	33.2373	1.68194	10.3094	67.7126	12238.2	0	198600	16.0083	5.51289	29.2513	6.4134	68	33.2462	1.59208	9.14494	61.5248	12019.2	0
18	Hainan	41500	20.4332	4.88931	1.49502	4.81916	58.04	37.185	3.91355	7.88763	40.0403	8971.46	0	41000	20.4428	5.00292	70.4271	4.42007	56.7797	39.0218	3.74284	7.14744	40.1185	8273.58	0	37723	20.5318	4.99009	5.64832	4.06454	55.1091	38.2264	3.31208	7.04786	36.3688	7889.75	0	38465	11.8288	4.82413	73.8888	3.87677	53.7886	37.9986	3.07435	12.37	62.1536	7550.98	0
19	Jilin	1008000	37.3622	7.49283	14.0709	5.62713	56.65	25.7775	1.80781	4.70126	27.0949	5825.66	0	885000	37.3979	7.48901	10.6958	5.40681	55.97	25.9626	1.91506	4.44029	26.1986	5750.63	0	1042000	37.429	7.18112	12.087	5.1077	55.31	25.8221	2.24949	4.50413	25.5867	5474.79	0	1003000	30.4173	7.02187	12.1131	5.01498	54.81	26.1073	2.25726	5.13198	28.6291	5377.62	0
20	Liaoning	1934000	33.5918	6.72171	19.1005	5.47997	67.49	27.5353	2.54565	4.4556	32.3951	8690.55	1	1535000	33.6117	6.58783	11.6996	5.08152	67.37	27.6124	2.49759	4.3591	31.6209	8525.13	1	1529000	33.6312	6.06508	29.7946	6.54245	67.3561	28.26	2.82224	5.65326	30.5441	8522.86	1	1497000	27.6025	5.38226	47.2685	6.51938	67.05	28.3485	2.3338	6.68325	36.0809	8145.92	0
21	Tianjin	613200	36.6498	6.04074	5.49507	11.9431	82.93	31.2255	2.30246	10.6387	70.2041	14836.8	0	551400	36.6647	5.53598	5.49283	11.4503	82.9302	30.6227	2.2863	10.7568	70.1755	14957.5	0	550300	36.6597	5.23878	2.28899	10.6905	82.6373	32.2074	2.29409	12.519	70.7004	14763.6	0	623100	33.1795	5.14005	2.52908	10.3671	82.2597	33.2199	2.29058	13.9689	78.1158	14333.2	0
22	Qinghai	603000	0.82252	3.62921	46.1584	4.4194	53.0702	28.2252	1.33702	7.83455	35.0102	1160.24	1	571000	0.821486	3.68034	22.9046	4.33811	51.6307	28.6577	1.2805	7.78012	34.3315	1128.03	1	558111	0.82012	3.71057	37.5582	4.11071	50.3368	28.66	1.19389	7.71337	33.4774	1086.34	1	530100	0.756424	3.74996	31.3237	3.95081	49.8159	29.8864	1.2464	8.12391	33.6259	1042.92	0
23	Gansu	845000	11.8435	4.17768	14.378	2.92346	46.3899	29.2003	1.48986	3.75415	24.7618	3236.03	1	821000	11.8335	4.16312	24.9981	2.68471	44.69	29.5665	1.3743	3.54385	24.5237	3240.99	1	783000	11.8389	4.25148	18.8098	2.54692	43.1825	30.6343	1.32609	4.99539	24.3117	3169.59	1	763000	10.1839	4.21024	34.9951	2.57851	41.6765	31.1374	1.2517	5.50602	28.0537	3116.46	0
24	Shaanxi	2007978	19.4341	3.95511	16.3474	5.71025	56.7901	28.441	2.2764	5.63036	31.7129	8752.05	0	2051400	19.4501	4.02029	15.8668	5.08775	55.3399	27.9932	2.1705	5.44411	31.3674	8634.42	0	2056200	19.4617	3.99043	18.6225	4.75135	53.92	27.8705	2.04843	6.67624	30.9567	8506.19	0	2075400	13.9136	3.90651	26.9838	4.68608	52.5723	27.3567	2.00859	8.92047	42.8696	8348.68	0
25	Inner Mongolia	8634300	7.83667	4.79956	42.2543	6.36742	62.0202	27.3663	2.76134	3.75756	34.2456	1792.88	1	7475000	7.82581	4.79654	39.2096	7.39388	61.1901	28.3415	2.84378	3.59809	33.8254	1761.62	1	9577000	7.80895	5.00395	29.238	7.10136	60.301	28.3873	2.83798	4.11898	33.4153	1584.68	1	9449000	6.04269	4.87157	26.2712	7.09389	59.5055	28.7428	2.80602	5.08156	42.133	1541.78	0
26	Chongqing	212100	16.7081	5.31773	9.14451	6.34156	64.0833	32.0982	1.49282	9.82436	50.4263	18209.2	0	185000	16.7081	5.28769	13.8003	5.82041	62.6001	32.7326	1.43921	9.57784	50.1604	17599.5	0	180000	16.7138	5.20076	5.15695	5.20958	60.9309	33.5731	1.23328	9.44035	49.913	17296	0	175000	16.7138	5.13052	20.4099	4.76851	59.608	34.5086	1.1608	9.03077	49.1917	15681.3	0
27	Hebei	5524000	34.7316	5.7509	11.0142	4.78245	55.0065	24.5972	1.83759	11.6287	68.6418	10594.7	1	4606000	34.7401	5.57027	22.1917	4.23831	53.3199	26.1279	1.76274	11.3519	68.3638	10409.9	1	5658000	34.7667	5.31916	27.5689	3.99814	51.3294	26.0476	1.79278	17.0146	68.1633	10203.4	1	5789000	31.442	5.34393	24.333	3.97362	49.3283	26.1725	1.8393	18.5427	74.6296	9880.64	0
28	Shanghai	217500	30.2165	7.49448	1.56574	12.6687	87.7002	24.7173	2.10532	6.359	99.5577	21742.8	0	366000	30.0794	7.05326	1.57288	11.6461	87.9	25.1273	2.10793	6.41262	99.5159	21695.5	0	284000	29.9332	6.91674	6.32222	10.6249	87.6098	26.2302	2.41394	6.27006	99.1588	21542.5	0	277000	31.4802	6.81217	14.0281	9.92094	89.5882	30.9273	2.52315	5.8998	92.2295	21149.8	0
29	Beijing	400000	13.0276	6.15222	3.13479	12.9042	86.4883	19.8365	2.01689	6.24665	54.0302	14318.1	0	483000	13.1822	6.16759	16.1787	11.8128	86.5002	21.0947	2.25567	6.6772	59.3852	14191.9	0	599000	13.3646	5.99657	2.73565	10.91	86.4801	22.0812	3.12827	8.48278	62.6235	14118.4	0	624000	13.406	5.32036	24.0909	9.9121	86.3339	28.5872	3.02089	8.89818	65.05	14096.9	0
30	Sichuan	1278500	13.8663	5.54499	3.20735	4.45437	50.7901	33.3292	1.48939	6.57277	42.7216	6902.73	1	1220200	13.8823	5.51542	6.10432	3.98627	49.21	34.453	1.37685	6.33798	41.7879	6778.57	1	1253400	13.8793	5.40018	8.36374	3.66323	47.69	35.187	1.23323	6.54325	40.6315	6598.44	1	1267500	8.21315	5.31976	23.0709	3.50574	46.3011	34.9326	1.14139	10.4437	66.9362	6468.41	0
[truncated: 408 more columns]

## Sheet: Index explanation
Influencing factors	Selection of concrete variable and symbol	Description of variable
Natural conditions factors	Proportion of productive land (%) x1	Sum of area of cultivated land and grassland/total land area
	Land production capacity (t/hm2) x2	Total grain output/grain sown area
	Proportion of agriculture suffering disasters (%) x3	Agricultural disaster area/cultivated land area
Economic and social factors	Per capita GDP (ten thousand yuan) x4	Total regional GDP/total population
	Urbanization rate (%) x5	Urban population/total population
	Engel coefficient of urban residents (%) x6	Per capita food expenditure of urban residents/total per capita consumption expenditure of urban residents
Agricultural technological factors	Agricultural labor productivity (ten thousand yuan / person) x7	Total agricultural output value / agricultural labor force
	Mechanization level (kWh/hm2) x8	Total power of agricultural machinery/cultivated land area
	Effective irrigation rate (%) x9	Effective irrigation area/cultivated land area
Policy support factors	Density of transportation network (km/104 km2) x10	Total mileage per 100 square kilometers of railways and highways/total land area
	Policy dummy variable	The policy dummy variable x11 is set according to the relevant provinces in the "Work Program for the Pilot Grass-based Livestock Husbandry Development" released by the Ministry of Agriculture and Rural Affairs in 2015 (the policy support area x11 = 1, non-policy-lacking area x11 = 0)
	x11
